# Supplementary material for: Human hand kinematic data during feeding and cooking tasks
Source: Sci Data. 2019 Sep 5;6:167. doi: 10.1038/s41597-019-0175-6 (PMC6754415; doi:10.1038/s41597-019-0175-6)
Supplement: Supplementary file 1 — Download metadata file [file 41597_2019_175_MOESM1_ESM.zip]

Archive with 3 entries (3 files):
- a_Roda-Sales197A_assay.txt
- s_Roda-Sales197A_study.txt
- i_Investigation.txt
