# Supplementary material for: Human hand kinematic data during feeding and cooking tasks
Source: Sci Data. 2019 Sep 5;6:167. doi: 10.1038/s41597-019-0175-6 (PMC6754415; doi:10.1038/s41597-019-0175-6)
Supplement: Supplementary file 1 — Download metadata file [file 41597_2019_175_MOESM1_ESM.zip › a_Roda-Sales197A_assay.txt]

Sample Name	Protocol REF	Parameter Value[instrument]	Parameter Value[manufacturer]	Assay Name	Raw Data File	Comment[Data Repository]	Comment[Data Record Accession]	Comment[Data Record URI]
subject 1	data processing	CyberGlove	CyberGlove Systems LLC	subject 1 contribution to BE_UJI_DATASET.mat	BE_UJI_DATASET.mat	Mendeley Data	doi:10.17632/8mf4y2srgh	https://doi.org/10.17632/8mf4y2srgh
subject 2	data processing	CyberGlove	CyberGlove Systems LLC	subject 2 contribution to BE_UJI_DATASET.mat	BE_UJI_DATASET.mat	Mendeley Data	doi:10.17632/8mf4y2srgh	https://doi.org/10.17632/8mf4y2srgh
subject 3	data processing	CyberGlove	CyberGlove Systems LLC	subject 3 contribution to BE_UJI_DATASET.mat	BE_UJI_DATASET.mat	Mendeley Data	doi:10.17632/8mf4y2srgh	https://doi.org/10.17632/8mf4y2srgh
subject 4	data processing	CyberGlove	CyberGlove Systems LLC	subject 4 contribution to BE_UJI_DATASET.mat	BE_UJI_DATASET.mat	Mendeley Data	doi:10.17632/8mf4y2srgh	https://doi.org/10.17632/8mf4y2srgh
subject 5	data processing	CyberGlove	CyberGlove Systems LLC	subject 5 contribution to BE_UJI_DATASET.mat	BE_UJI_DATASET.mat	Mendeley Data	doi:10.17632/8mf4y2srgh	https://doi.org/10.17632/8mf4y2srgh
subject 6	data processing	CyberGlove	CyberGlove Systems LLC	subject 6 contribution to BE_UJI_DATASET.mat	BE_UJI_DATASET.mat	Mendeley Data	doi:10.17632/8mf4y2srgh	https://doi.org/10.17632/8mf4y2srgh
subject 7	data processing	CyberGlove	CyberGlove Systems LLC	subject 7 contribution to BE_UJI_DATASET.mat	BE_UJI_DATASET.mat	Mendeley Data	doi:10.17632/8mf4y2srgh	https://doi.org/10.17632/8mf4y2srgh
subject 8	data processing	CyberGlove	CyberGlove Systems LLC	subject 8 contribution to BE_UJI_DATASET.mat	BE_UJI_DATASET.mat	Mendeley Data	doi:10.17632/8mf4y2srgh	https://doi.org/10.17632/8mf4y2srgh
subject 9	data processing	CyberGlove	CyberGlove Systems LLC	subject 9 contribution to BE_UJI_DATASET.mat	BE_UJI_DATASET.mat	Mendeley Data	doi:10.17632/8mf4y2srgh	https://doi.org/10.17632/8mf4y2srgh
subject 10	data processing	CyberGlove	CyberGlove Systems LLC	subject 10 contribution to BE_UJI_DATASET.mat	BE_UJI_DATASET.mat	Mendeley Data	doi:10.17632/8mf4y2srgh	https://doi.org/10.17632/8mf4y2srgh
subject 11	data processing	CyberGlove	CyberGlove Systems LLC	subject 11 contribution to BE_UJI_DATASET.mat	BE_UJI_DATASET.mat	Mendeley Data	doi:10.17632/8mf4y2srgh	https://doi.org/10.17632/8mf4y2srgh
subject 12	data processing	CyberGlove	CyberGlove Systems LLC	subject 12 contribution to BE_UJI_DATASET.mat	BE_UJI_DATASET.mat	Mendeley Data	doi:10.17632/8mf4y2srgh	https://doi.org/10.17632/8mf4y2srgh
subject 13	data processing	CyberGlove	CyberGlove Systems LLC	subject 13 contribution to BE_UJI_DATASET.mat	BE_UJI_DATASET.mat	Mendeley Data	doi:10.17632/8mf4y2srgh	https://doi.org/10.17632/8mf4y2srgh
subject 14	data processing	CyberGlove	CyberGlove Systems LLC	subject 14 contribution to BE_UJI_DATASET.mat	BE_UJI_DATASET.mat	Mendeley Data	doi:10.17632/8mf4y2srgh	https://doi.org/10.17632/8mf4y2srgh
subject 15	data processing	CyberGlove	CyberGlove Systems LLC	subject 15 contribution to BE_UJI_DATASET.mat	BE_UJI_DATASET.mat	Mendeley Data	doi:10.17632/8mf4y2srgh	https://doi.org/10.17632/8mf4y2srgh
subject 16	data processing	CyberGlove	CyberGlove Systems LLC	subject 16 contribution to BE_UJI_DATASET.mat	BE_UJI_DATASET.mat	Mendeley Data	doi:10.17632/8mf4y2srgh	https://doi.org/10.17632/8mf4y2srgh
subject 17	data processing	CyberGlove	CyberGlove Systems LLC	subject 17 contribution to BE_UJI_DATASET.mat	BE_UJI_DATASET.mat	Mendeley Data	doi:10.17632/8mf4y2srgh	https://doi.org/10.17632/8mf4y2srgh
subject 18	data processing	CyberGlove	CyberGlove Systems LLC	subject 18 contribution to BE_UJI_DATASET.mat	BE_UJI_DATASET.mat	Mendeley Data	doi:10.17632/8mf4y2srgh	https://doi.org/10.17632/8mf4y2srgh
subject 19	data processing	CyberGlove	CyberGlove Systems LLC	subject 19 contribution to BE_UJI_DATASET.mat	BE_UJI_DATASET.mat	Mendeley Data	doi:10.17632/8mf4y2srgh	https://doi.org/10.17632/8mf4y2srgh
subject 20	data processing	CyberGlove	CyberGlove Systems LLC	subject 20 contribution to BE_UJI_DATASET.mat	BE_UJI_DATASET.mat	Mendeley Data	doi:10.17632/8mf4y2srgh	https://doi.org/10.17632/8mf4y2srgh
subject 21	data processing	CyberGlove	CyberGlove Systems LLC	subject 21 contribution to BE_UJI_DATASET.mat	BE_UJI_DATASET.mat	Mendeley Data	doi:10.17632/8mf4y2srgh	https://doi.org/10.17632/8mf4y2srgh
subject 22	data processing	CyberGlove	CyberGlove Systems LLC	subject 22 contribution to BE_UJI_DATASET.mat	BE_UJI_DATASET.mat	Mendeley Data	doi:10.17632/8mf4y2srgh	https://doi.org/10.17632/8mf4y2srgh
subject 23	data processing	CyberGlove	CyberGlove Systems LLC	subject 23 contribution to BE_UJI_DATASET.mat	BE_UJI_DATASET.mat	Mendeley Data	doi:10.17632/8mf4y2srgh	https://doi.org/10.17632/8mf4y2srgh
subject 24	data processing	CyberGlove	CyberGlove Systems LLC	subject 24 contribution to BE_UJI_DATASET.mat	BE_UJI_DATASET.mat	Mendeley Data	doi:10.17632/8mf4y2srgh	https://doi.org/10.17632/8mf4y2srgh
subject 25	data processing	CyberGlove	CyberGlove Systems LLC	subject 25 contribution to BE_UJI_DATASET.mat	BE_UJI_DATASET.mat	Mendeley Data	doi:10.17632/8mf4y2srgh	https://doi.org/10.17632/8mf4y2srgh
