# Supplementary material for: Human hand kinematic data during feeding and cooking tasks
Source: Sci Data. 2019 Sep 5;6:167. doi: 10.1038/s41597-019-0175-6 (PMC6754415; doi:10.1038/s41597-019-0175-6)
Supplement: Supplementary file 1 — Download metadata file [file 41597_2019_175_MOESM1_ESM.zip › s_Roda-Sales197A_study.txt]

Source Name	Characteristics[organism]	Term Source REF	Term Accession Number	Characteristics[organism part]	Term Source REF	Term Accession Number	Protocol REF	Sample Name	Factor Value[sex]	Factor Value[handedness]
healthy individuals with no upper limb pathologies	Homo sapiens	NCBITaxon	NCBITaxon:9606	manus	UBERON	UBERON:0002398	information acquisition	subject 1	male	left
healthy individuals with no upper limb pathologies	Homo sapiens	NCBITaxon	NCBITaxon:9606	manus	UBERON	UBERON:0002398	information acquisition	subject 2	male	right
healthy individuals with no upper limb pathologies	Homo sapiens	NCBITaxon	NCBITaxon:9606	manus	UBERON	UBERON:0002398	information acquisition	subject 3	male	right
healthy individuals with no upper limb pathologies	Homo sapiens	NCBITaxon	NCBITaxon:9606	manus	UBERON	UBERON:0002398	information acquisition	subject 4	male	left
healthy individuals with no upper limb pathologies	Homo sapiens	NCBITaxon	NCBITaxon:9606	manus	UBERON	UBERON:0002398	information acquisition	subject 5	male	right
healthy individuals with no upper limb pathologies	Homo sapiens	NCBITaxon	NCBITaxon:9606	manus	UBERON	UBERON:0002398	information acquisition	subject 6	male	right
healthy individuals with no upper limb pathologies	Homo sapiens	NCBITaxon	NCBITaxon:9606	manus	UBERON	UBERON:0002398	information acquisition	subject 7	male	right
healthy individuals with no upper limb pathologies	Homo sapiens	NCBITaxon	NCBITaxon:9606	manus	UBERON	UBERON:0002398	information acquisition	subject 8	male	right
healthy individuals with no upper limb pathologies	Homo sapiens	NCBITaxon	NCBITaxon:9606	manus	UBERON	UBERON:0002398	information acquisition	subject 9	male	right
healthy individuals with no upper limb pathologies	Homo sapiens	NCBITaxon	NCBITaxon:9606	manus	UBERON	UBERON:0002398	information acquisition	subject 10	male	right
healthy individuals with no upper limb pathologies	Homo sapiens	NCBITaxon	NCBITaxon:9606	manus	UBERON	UBERON:0002398	information acquisition	subject 11	female	right
healthy individuals with no upper limb pathologies	Homo sapiens	NCBITaxon	NCBITaxon:9606	manus	UBERON	UBERON:0002398	information acquisition	subject 12	female	right
healthy individuals with no upper limb pathologies	Homo sapiens	NCBITaxon	NCBITaxon:9606	manus	UBERON	UBERON:0002398	information acquisition	subject 13	female	right
healthy individuals with no upper limb pathologies	Homo sapiens	NCBITaxon	NCBITaxon:9606	manus	UBERON	UBERON:0002398	information acquisition	subject 14	female	right
healthy individuals with no upper limb pathologies	Homo sapiens	NCBITaxon	NCBITaxon:9606	manus	UBERON	UBERON:0002398	information acquisition	subject 15	female	right
healthy individuals with no upper limb pathologies	Homo sapiens	NCBITaxon	NCBITaxon:9606	manus	UBERON	UBERON:0002398	information acquisition	subject 16	female	right
healthy individuals with no upper limb pathologies	Homo sapiens	NCBITaxon	NCBITaxon:9606	manus	UBERON	UBERON:0002398	information acquisition	subject 17	female	right
healthy individuals with no upper limb pathologies	Homo sapiens	NCBITaxon	NCBITaxon:9606	manus	UBERON	UBERON:0002398	information acquisition	subject 18	female	right
healthy individuals with no upper limb pathologies	Homo sapiens	NCBITaxon	NCBITaxon:9606	manus	UBERON	UBERON:0002398	information acquisition	subject 19	female	right
healthy individuals with no upper limb pathologies	Homo sapiens	NCBITaxon	NCBITaxon:9606	manus	UBERON	UBERON:0002398	information acquisition	subject 20	female	right
healthy individuals with no upper limb pathologies	Homo sapiens	NCBITaxon	NCBITaxon:9606	manus	UBERON	UBERON:0002398	information acquisition	subject 21	male	right
healthy individuals with no upper limb pathologies	Homo sapiens	NCBITaxon	NCBITaxon:9606	manus	UBERON	UBERON:0002398	information acquisition	subject 22	male	left
healthy individuals with no upper limb pathologies	Homo sapiens	NCBITaxon	NCBITaxon:9606	manus	UBERON	UBERON:0002398	information acquisition	subject 23	female	right
healthy individuals with no upper limb pathologies	Homo sapiens	NCBITaxon	NCBITaxon:9606	manus	UBERON	UBERON:0002398	information acquisition	subject 24	female	right
healthy individuals with no upper limb pathologies	Homo sapiens	NCBITaxon	NCBITaxon:9606	manus	UBERON	UBERON:0002398	information acquisition	subject 25	female	right
