# Supplementary material for: Human hand kinematic data during feeding and cooking tasks
Source: Sci Data. 2019 Sep 5;6:167. doi: 10.1038/s41597-019-0175-6 (PMC6754415; doi:10.1038/s41597-019-0175-6)
Supplement: Supplementary file 1 — Download metadata file [file 41597_2019_175_MOESM1_ESM.zip › i_Investigation.txt]

# Investigation File generated for Scientific Data with Investigation File Authoring Tool version 0.1.0 on 13/08/2019 - This metadata file is CC0
ONTOLOGY SOURCE REFERENCE
Term Source Name	NCBITaxon	UBERON	ERO	OBI	MS	EFO	CHMO
Term Source File	http://data.bioontology.org/ontologies/NCBITAXON	http://data.bioontology.org/ontologies/UBERON	http://data.bioontology.org/ontologies/ERO	http://data.bioontology.org/ontologies/OBI	http://data.bioontology.org/ontologies/MS	http://data.bioontology.org/ontologies/EFO	http://data.bioontology.org/ontologies/CHMO
Term Source Version	2016AB	releases/2014-06-15	2013-08-02	2014-08-18	4.0.1	3.8.0	releases/2014-11-20
Term Source Description	National Center for Biotechnology Information (NCBI) Organismal Classification	Uber Anatomy Ontology	Eagle-I Research Resource Ontology	Ontology for Biomedical Investigations	Mass Spectrometry Ontology	Experimental Factor Ontology	Chemical Methods Ontology
INVESTIGATION
Investigation Identifier
Investigation Title
Investigation Description
Investigation Submission Date
Investigation Public Release Date
INVESTIGATION PUBLICATIONS
Investigation PubMed ID
Investigation Publication DOI
Investigation Publication Author List
Investigation Publication Title
Investigation Publication Status
Investigation Publication Status Term Accession Number
Investigation Publication Status Term Source REF
INVESTIGATION CONTACTS
Investigation Person Last Name
Investigation Person Mid Initials
Investigation Person First Name
Investigation Person Address
Investigation Person Phone
Investigation Person Fax
Investigation Person Email
Investigation Person Affiliation
Investigation Person Roles
Investigation Person Roles Term Accession Number
Investigation Person Roles Term Source REF
STUDY
Study Identifier	10.1038/s41597-019-0175-6
Study Title	Human hand kinematic data during feeding and cooking tasks
Study Submission Date	10/04/2019
Study Public Release Date	05/09/2019
Study Description	https://www.nature.com/articles/s41597-019-0175-6
Study File Name	s_Roda-Sales197A_study.txt
Comment[Subject Keywords]	""
Comment[Manuscript Licence]	CC BY-4.0
Comment[Experimental Metadata Licence]	CC0
Comment[Supplementary Information File Name]
Comment[Supplementary Information File Type]
Comment[Supplementary Information File URL]
Comment[Data Repository]	Mendeley Data
Comment[Data Record Accession]	doi:10.17632/8mf4y2srgh
Comment[Data Record URI]	https://doi.org/10.17632/8mf4y2srgh
STUDY DESIGN DESCRIPTORS
Study Design Type	modeling and simulation objective	observation design
Study Design Type Term Accession Number	ERO:0100102	OBI:0300311
Study Design Type Term Source REF	ERO	OBI
STUDY PUBLICATIONS
Study PubMed ID
Study Publication DOI
Study Publication Author List
Study Publication Title
Study Publication Status
Study Publication Status Term Accession Number
Study Publication Status Term Source REF
STUDY FACTORS
Study Factor Name	sex	handedness
Study Factor Type	biological sex	handedness
Study Factor Type Term Accession Number	PATO:0000047	http://www.ebi.ac.uk/efo/EFO_0009902
Study Factor Type Term Source REF	MS	EFO
STUDY ASSAYS
Study Assay Measurement Type	hand kinematics
Study Assay Measurement Type Term Accession Number	""
Study Assay Measurement Type Term Source REF	""
Study Assay Technology Type	sensor
Study Assay Technology Type Term Accession Number	CHMO:0002793
Study Assay Technology Type Term Source REF	CHMO
Study Assay Technology Platform	instrument;manufacturer
Study Assay File Name	a_Roda-Sales197A_assay.txt
STUDY PROTOCOLS
Study Protocol Name	information acquisition	data processing
Study Protocol Type	information acquisition	data transformation
Study Protocol Type Term Accession Number	OBI:0600013	OBI:0200000
Study Protocol Type Term Source REF	OBI	OBI
Study Protocol Description		
Study Protocol URI	""	""
Study Protocol Version		
Study Protocol Parameters Name	""	instrument;manufacturer
Study Protocol Parameters Name Term Accession Number	""	""
Study Protocol Parameters Name Term Source REF	""	""
Study Protocol Components Name	""	""
Study Protocol Components Type	""	""
Study Protocol Components Type Term Accession Number	""	""
Study Protocol Components Type Term Source REF	""	""
STUDY CONTACTS
Study Person Last Name	Roda-Sales	Vergara	Sancho-Bru	Gracia-Ibáñez	Jarque-Bou
Study Person First Name	Alba	Margarita	Joaquín L.	Verónica	Néstor J.
Study Person Mid Initials
Study Person Email	rodaa@uji.es	""	""	""	""
Study Person Phone
Study Person Fax
Study Person Address
Study Person Affiliation	Department of Mechanical Engineering and Construction, Universitat Jaume I., 12071, Castelló de la Plana, Spain	Department of Mechanical Engineering and Construction, Universitat Jaume I., 12071, Castelló de la Plana, Spain	Department of Mechanical Engineering and Construction, Universitat Jaume I., 12071, Castelló de la Plana, Spain	Department of Mechanical Engineering and Construction, Universitat Jaume I., 12071, Castelló de la Plana, Spain	Department of Mechanical Engineering and Construction, Universitat Jaume I., 12071, Castelló de la Plana, Spain
Study Person Roles
Study Person Roles Term Accession Number
Study Person Roles Term Source REF
Comment[Study Person ORCID]	0000-0002-4644-1886	0000-0001-9158-247X	0000-0001-8486-5113	0000-0003-0681-7356	0000-0001-7793-3309
Comment[Funder]
Comment[FundRef ID]
Comment[Funder Term Source REF]
Comment[Grant Identifier]
